# Supplementary material for: Integrated Deterministic and Probabilistic Methods Reveal Heavy Metal-Induced Health Risks in Guizhou, China
Source: Toxics. 2025 Jun 19;13(6):515. doi: 10.3390/toxics13060515 (PMC12197724; doi:10.3390/toxics13060515)
Supplement: Supplementary file 1 [file toxics-13-00515-s001.zip]

Archive with 1 entries (1 files):
- toxics-3589559-supplementary.pdf
